# Supplementary material for: Predicted body weight relationships for protective ventilation – unisex proposals from pre-term through to adult
Source: BMC Pulm Med. 2017 May 23;17:85. doi: 10.1186/s12890-017-0427-1 (PMC5442651; doi:10.1186/s12890-017-0427-1)
Supplement: Additional file 1: — Predicted body weight calculator for the 4 models presented, and for the Devine 1974 male/female formulae. This spreadsheet includes the derived population median ‘reference’ curve, the 4 weight-height population data sets, calculators for the 4 presented models, and the Devine 1974 PBW Male/Female predictions for comparison. Also included are imperial conversions for the piece-wise linear formulae constants and coefficients. (XLSX 307 kb) [file 12890_2017_427_MOESM1_ESM.xlsx]

## Sheet: Home
			Predicted body weight relationships for protective ventilation – Unisex proposals from pre-term through to adult
		Enter Height	Select units		Predicted Body Weight							Journal:	BMC Pulmonary Medicine
		170	cm	Predicted Body Weight reference	Female	Male						DOI:	10.1186/s12890-017-0427-1
				PBW Male/Female (Devine 1974): Adults, nominally above 5ft/152.4cm	61.516	66.016	kg
				PBWmf+MBW models: Piecewise-linear curve fit to median then PBW Male & PBW Female	61.57	66.06	kg
				PBWuf+MBW model: Piecewise-linear curve fit to population median then PBW Female	61.47	61.47	kg	(unisex, proposal)
				PBWu+MBW model: Piecewise-linear curve fit to population median then average of PBW Male and PBW Female	63.72	63.72	kg	(unisex)
				MBW model: Piecewise-linear curve fit to population median weight	55.92	55.92	kg	(unisex)

## Sheet: PBW MaleFemale - Devine
PBW Male/Female (Devine 1974): Adults, nominally above 5ft/152.4cm
		Female	Male
	Input Height	170	170	cm
	Predicted Body Weight (kg)	61.516	66.016	kg
			PBW
	Male	170	66.016
	Female	170	61.516
						Male		Female
	Breakpoint X (Height, cm)					152.4	170	152.4	170
	Breakpoint X (Height, inch)					60	66.9291	60	66.9291
	Breakpoint Y (Weight, kg)					50	66.016	45.5	61.516
	Segment gradient (kg/cm)						0.91		0.91
	Segment gradient (kg/in)						2.3114		2.3114
				Chart data -- male			Chart data -- female
Height cm						PBW			PBW
0						0			0
1						0			0
2						0			0
3						0			0
4						0			0
5						0			0
6						0			0
7						0			0
8						0			0
9						0			0
10						0			0
11						0			0
12						0			0
13						0			0
14						0			0
15						0			0
16						0			0
17						0			0
18						0			0
19						0			0
20						0			0
21						0			0
22						0			0
23						0			0
24						0			0
25						0			0
26						0			0
27						0			0
28						0			0
29						0			0
30						0			0
31						0			0
32						0			0
33						0			0
34						0			0
35						0			0
36						0			0
37						0			0
38						0			0
39						0			0
40						0			0
41						0			0
42						0			0
43						0			0
44						0			0
45						0			0
46						0			0
47						0			0
48						0			0
49						0			0
50						0			0
51						0			0
52						0			0
53						0			0
54						0			0
55						0			0
56						0			0
57						0			0
58						0			0
59						0			0
60						0			0
61						0			0
62						0			0
63						0			0
64						0			0
65						0			0
66						0			0
67						0			0
68						0			0
69						0			0
70						0			0
71						0			0
72						0			0
73						0			0
74						0			0
75						0			0
76						0			0
77						0			0
78						0			0
79						0			0
80						0			0
81						0			0
82						0			0
83						0			0
84						0			0
85						0			0
86						0			0
87						0			0
88						0			0
89						0			0
90						0			0
91						0			0
92						0			0
93						0			0
94						0			0
95						0			0
96						0			0
97						0			0
98						0.496			0
99						1.406			0
100						2.316			0
101						3.226			0
102						4.136			0
103						5.046			0.546
104						5.956			1.456
105						6.866			2.366
106						7.776			3.276
107						8.686			4.186
108						9.596			5.096
109						10.506			6.006
110						11.416			6.916
111						12.326			7.826
112						13.236			8.736
113						14.146			9.646
114						15.056			10.556
115						15.966			11.466
116						16.876			12.376
117						17.786			13.286
118						18.696			14.196
119						19.606			15.106
120						20.516			16.016
121						21.426			16.926
122						22.336			17.836
123						23.246			18.746
124						24.156			19.656
125						25.066			20.566
126						25.976			21.476
127						26.886			22.386
128						27.796			23.296
129						28.706			24.206
130						29.616			25.116
131						30.526			26.026
132						31.436			26.936
133						32.346			27.846
134						33.256			28.756
135						34.166			29.666
136						35.076			30.576
137						35.986			31.486
138						36.896			32.396
139						37.806			33.306
140						38.716			34.216
141						39.626			35.126
142						40.536			36.036
143						41.446			36.946
144						42.356			37.856
145						43.266			38.766
146						44.176			39.676
147						45.086			40.586
148						45.996			41.496
149						46.906			42.406
150						47.816			43.316
151						48.726			44.226
152						49.636			45.136
153						50.546			46.046
154						51.456			46.956
155						52.366			47.866
156						53.276			48.776
157						54.186			49.686
158						55.096			50.596
159						56.006			51.506
160						56.916			52.416
161						57.826			53.326
162						58.736			54.236
163						59.646			55.146
164						60.556			56.056
165						61.466			56.966
166						62.376			57.876
167						63.286			58.786
168						64.196			59.696
169						65.106			60.606
170						66.016			61.516
171						66.926			62.426
172						67.836			63.336
173						68.746			64.246
174						69.656			65.156
175						70.566			66.066
176						71.476			66.976
177						72.386			67.886
178						73.296			68.796
179						74.206			69.706
180						75.116			70.616
181						76.026			71.526
182						76.936			72.436
183						77.846			73.346
184						78.756			74.256
185						79.666			75.166
186						80.576			76.076
187						81.486			76.986
188						82.396			77.896
189						83.306			78.806
190						84.216			79.716
191						85.126			80.626
192						86.036			81.536
193						86.946			82.446
194						87.856			83.356
195						88.766			84.266
196						89.676			85.176
197						90.586			86.086
198						91.496			86.996
199						92.406			87.906
200						93.316			88.816
201						94.226			89.726
202						95.136			90.636
203						96.046			91.546
204						96.956			92.456
205						97.866			93.366
206						98.776			94.276
207						99.686			95.186
208						100.596			96.096
209						101.506			97.006
210						102.416			97.916
211						103.326			98.826
212						104.236			99.736
213						105.146			100.646
214						106.056			101.556
215						106.966			102.466
216						107.876			103.376
217						108.786			104.286
218						109.696			105.196
219						110.606			106.106
220						111.516			107.016
221						112.426			107.926
222						113.336			108.836
223						114.246			109.746
224						115.156			110.656
225						116.066			111.566
226						116.976			112.476
227						117.886			113.386
228						118.796			114.296
229						119.706			115.206

## Sheet: PBWuf+MBW
PBWuf+MBW model: Piecewise-linear curve fit to population median then PBW Female
	Input Height	170	cm
	Predicted Body Weight (kg)	61.47	kg
			Segment 0 contribution	Segment 1 contribution	Segment 2 contribution	Segment 3 contribution	Segment 4 contribution
		170	0	0	0	0	61.47
			Segment 0	Segment 1	Segment 2	Segment 3	Segment 4
	Breakpoint X (Height, cm)	25	33	45	105	133	170
	Breakpoint X (Height, in)	9.84252	12.9921	17.7165	41.3386	52.3622	66.9291
	Breakpoint Y (Weight, kg)	0.22	0.66	2.05	16.4	27.8	61.516
	Segment gradient (kg/cm)		0.055	0.116	0.24	0.41	0.91
	Segment gradient (kg/in)		0.1397	0.29464	0.6096	1.0414	2.3114
		Chart data
		Height cm	Segment 0 contribution	Segment 1 contribution	Segment 2 contribution	Segment 3 contribution	Segment 4 contribution	PBWuf+MBW	error cf Popn Median%	error cf PBWm %	error cf PBWf %
		25	0.22	0	0	0	0	0.22	-8.27407			-8.27407
		26	0.275	0	0	0	0	0.275	-1.43875			3.74589
		27	0.33	0	0	0	0	0.33	2.37973
		28	0.385	0	0	0	0	0.385	3.58335
		29	0.44	0	0	0	0	0.44	3.74589
		30	0.495	0	0	0	0	0.495	2.14852
		31	0.55	0	0	0	0	0.55	0.388346
		32	0.605	0	0	0	0	0.605	-2.45653
		33	0	0.66	0	0	0	0.66	-5.19686			-7.56011
		34	0	0.776	0	0	0	0.776	-0.642121			4.52969
		35	0	0.892	0	0	0	0.892	2.36723
		36	0	1.008	0	0	0	1.008	4.01582
		37	0	1.124	0	0	0	1.124	4.51461
		38	0	1.24	0	0	0	1.24	4.52969
		39	0	1.356	0	0	0	1.356	3.5131		-7.56011
		40	0	1.472	0	0	0	1.472	2.29632		4.52969
		41	0	1.588	0	0	0	1.588	0.756919
		42	0	1.704	0	0	0	1.704	-1.17733
		43	0	1.82	0	0	0	1.82	-3.17049
		44	0	1.936	0	0	0	1.936	-5.22744
		45	0	0	2.05	0	0	2.05	-7.56011			-7.56011
		46	0	0	2.29	0	0	2.29	-4.63167			3.99404
		47	0	0	2.53	0	0	2.53	-2.44532
		48	0	0	2.77	0	0	2.77	-0.880367
		49	0	0	3.01	0	0	3.01	0.167928
		50	0	0	3.25	0	0	3.25	0.791035
		51	0	0	3.49	0	0	3.49	1.06882
		52	0	0	3.73	0	0	3.73	1.0707
		53	0	0	3.97	0	0	3.97	0.856573
		54	0	0	4.21	0	0	4.21	0.477664
		55	0	0	4.45	0	0	4.45	-0.0226105		-7.56011
		56	0	0	4.69	0	0	4.69	-0.607813		3.99404
		57	0	0	4.93	0	0	4.93	-1.24961
		58	0	0	5.17	0	0	5.17	-1.93586
		59	0	0	5.41	0	0	5.41	-2.62552
		60	0	0	5.65	0	0	5.65	-3.30968
		61	0	0	5.89	0	0	5.89	-3.72604
		62	0	0	6.13	0	0	6.13	-3.82503
		63	0	0	6.37	0	0	6.37	-3.69497
		64	0	0	6.61	0	0	6.61	-3.50506
		65	0	0	6.85	0	0	6.85	-3.26498
		66	0	0	7.09	0	0	7.09	-2.97772
		67	0	0	7.33	0	0	7.33	-2.64053
		68	0	0	7.57	0	0	7.57	-2.257
		69	0	0	7.81	0	0	7.81	-1.83386
		70	0	0	8.05	0	0	8.05	-1.38429
		71	0	0	8.29	0	0	8.29	-0.915545
		72	0	0	8.53	0	0	8.53	-0.442349
		73	0	0	8.77	0	0	8.77	0.0444896
		74	0	0	9.01	0	0	9.01	0.556913
		75	0	0	9.25	0	0	9.25	1.10395
		76	0	0	9.49	0	0	9.49	1.67458
		77	0	0	9.73	0	0	9.73	2.2424
		78	0	0	9.97	0	0	9.97	2.76761
		79	0	0	10.21	0	0	10.21	3.21994
		80	0	0	10.45	0	0	10.45	3.57713
		81	0	0	10.69	0	0	10.69	3.82169
		82	0	0	10.93	0	0	10.93	3.95663
		83	0	0	11.17	0	0	11.17	3.99404
		84	0	0	11.41	0	0	11.41	3.94745
		85	0	0	11.65	0	0	11.65	3.83429
		86	0	0	11.89	0	0	11.89	3.67619
		87	0	0	12.13	0	0	12.13	3.49741
		88	0	0	12.37	0	0	12.37	3.32442
		89	0	0	12.61	0	0	12.61	3.16701
		90	0	0	12.85	0	0	12.85	3.02831
		91	0	0	13.09	0	0	13.09	2.90476
		92	0	0	13.33	0	0	13.33	2.79069
		93	0	0	13.57	0	0	13.57	2.68013
		94	0	0	13.81	0	0	13.81	2.56753
		95	0	0	14.05	0	0	14.05	2.44557
		96	0	0	14.29	0	0	14.29	2.3082
		97	0	0	14.53	0	0	14.53	2.15201
		98	0	0	14.77	0	0	14.77	1.96896	2877.82
		99	0	0	15.01	0	0	15.01	1.74961	967.568
		100	0	0	15.25	0	0	15.25	1.48602	558.463
		101	0	0	15.49	0	0	15.49	1.17042	380.161
		102	0	0	15.73	0	0	15.73	0.803609	280.319
		103	0	0	15.97	0	0	15.97	0.385324	216.488	2824.91
		104	0	0	16.21	0	0	16.21	-0.0795172	172.163	1013.32
		105	0	0	0	16.4	0	16.4	-0.888379	138.858	593.153	-1.61321
		106	0	0	0	16.81	0	16.81	-0.422951	116.178	413.126	2.35957
		107	0	0	0	17.22	0	17.22	-0.0400536	98.2501	311.371
		108	0	0	0	17.63	0	17.63	0.262172	83.7224	245.958
		109	0	0	0	18.04	0	18.04	0.646054	71.7114	200.366
		110	0	0	0	18.45	0	18.45	0.321246	61.6153	166.773
		111	0	0	0	18.86	0	18.86	0.710518	53.0099	140.992
		112	0	0	0	19.27	0	19.27	1.06094	45.5878	120.582
		113	0	0	0	19.68	0	19.68	1.37833	39.1206	104.022
		114	0	0	0	20.09	0	20.09	1.65394	33.4352	90.3183
		115	0	0	0	20.5	0	20.5	1.89123	28.3978	78.7895
		116	0	0	0	20.91	0	20.91	2.08738	23.9038	68.956
		117	0	0	0	21.32	0	21.32	2.23283	19.8696	60.4697
		118	0	0	0	21.73	0	21.73	2.3264	16.2281	53.0713
		119	0	0	0	22.14	0	22.14	2.35957	12.9246	46.5643
		120	0	0	0	22.55	0	22.55	2.3336	9.91421	40.7967
		121	0	0	0	22.96	0	22.96	2.24908	7.15953	35.6493
		122	0	0	0	23.37	0	23.37	2.10799	4.6293	31.0271
		123	0	0	0	23.78	0	23.78	1.91434	2.29717	26.8537
		124	0	0	0	24.19	0	24.19	1.67172	0.140752	23.0667
		125	0	0	0	24.6	0	24.6	1.37946	-1.85909	19.6149
		126	0	0	0	25.01	0	25.01	1.04955	-3.71882	16.4556
		127	0	0	0	25.42	0	25.42	0.70976	-5.45265	13.5531
		128	0	0	0	25.83	0	25.83	0.523094	-7.07296	10.8774
		129	0	0	0	26.24	0	26.24	0.280026	-8.59054	8.40288
		130	0	0	0	26.65	0	26.65	-0.0229824	-10.0149	6.10766
		131	0	0	0	27.06	0	27.06	-0.389403	-11.3543	3.97295
		132	0	0	0	27.47	0	27.47	-0.825083	-12.6161	1.98248
		133	0	0	0	0	27.8	27.8	-1.61321	-14.0543	-0.165194	-1.61321	-9.15868	-0.101914
		134	0	0	0	0	28.71	28.71	-0.449851	-13.6697	-0.159967	9.77398	-3.79764	-0.0399285
		135	0	0	0	0	29.62	29.62	0.569743	-13.3056	-0.15506
		136	0	0	0	0	30.53	30.53	1.56999	-12.9604	-0.150445
		137	0	0	0	0	31.44	31.44	2.51418	-12.6327	-0.146097
		138	0	0	0	0	32.35	32.35	2.83137	-12.3211	-0.141993
		139	0	0	0	0	33.26	33.26	3.22194	-12.0245	-0.138113
		140	0	0	0	0	34.17	34.17	3.56542	-11.7419	-0.13444
		141	0	0	0	0	35.08	35.08	3.80646	-11.4723	-0.130957
		142	0	0	0	0	35.99	35.99	3.9697	-11.2147	-0.12765
		143	0	0	0	0	36.9	36.9	4.07728	-10.9685	-0.124506
		144	0	0	0	0	37.81	37.81	4.15547	-10.7328	-0.121513
		145	0	0	0	0	38.72	38.72	4.22703	-10.5071	-0.118661
		146	0	0	0	0	39.63	39.63	4.31254	-10.2907	-0.115939
		147	0	0	0	0	40.54	40.54	4.4262	-10.083	-0.11334
		148	0	0	0	0	41.45	41.45	4.57681	-9.88347	-0.110854
		149	0	0	0	0	42.36	42.36	5.06711	-9.69172	-0.108475
		150	0	0	0	0	43.27	43.27	5.74192	-9.50728	-0.106196
		151	0	0	0	0	44.18	44.18	6.38405	-9.32972	-0.104011
		152	0	0	0	0	45.09	45.09	6.9806	-9.15868	-0.101914
		153	0	0	0	0	46	46	7.5154	-8.99379	-0.0999001
		154	0	0	0	0	46.91	46.91	7.97354	-8.83473	-0.0979641
		155	0	0	0	0	47.82	47.82	8.33409	-8.68121	-0.0961016
		156	0	0	0	0	48.73	48.73	8.57062	-8.53292	-0.0943087
		157	0	0	0	0	49.64	49.64	8.64912	-8.38962	-0.0925814
		158	0	0	0	0	50.55	50.55	8.51568	-8.25105	-0.0909163
		159	0	0	0	0	51.46	51.46	8.14746	-8.11699	-0.08931
		160	0	0	0	0	52.37	52.37	8.49349	-7.98721	-0.0877595
		161	0	0	0	0	53.28	53.28	8.816	-7.86152	-0.0862619
		162	0	0	0	0	54.19	54.19	9.10374	-7.73972	-0.0848145
		163	0	0	0	0	55.1	55.1	9.35385	-7.62163	-0.0834149
		164	0	0	0	0	56.01	56.01	9.55448	-7.5071	-0.0820608
		165	0	0	0	0	56.92	56.92	9.69749	-7.39596	-0.0807499
		166	0	0	0	0	57.83	57.83	9.77398	-7.28806	-0.0794803
		167	0	0	0	0	58.74	58.74	9.77012	-7.18326	-0.0782499
		168	0	0	0	0	59.65	59.65	9.66953	-7.08144	-0.0770571
		169	0	0	0	0	60.56	60.56	9.45246	-6.98246	-0.0759001
		170	0	0	0	0	61.47	61.47	9.09706	-6.88621	-0.0747773
		171	0	0	0	0	62.38	62.38	8.57043	-6.79258	-0.0736872
		172	0	0	0	0	63.29	63.29	7.82596	-6.70146	-0.0726285
		173	0	0	0	0	64.2	64.2	6.79822	-6.61275	-0.0715998
		174	0	0	0	0	65.11	65.11	5.38064	-6.52636	-0.0705998
		175	0	0	0	0	66.02	66.02	3.3867	-6.4422	-0.0696273
		176	0	0	0	0	66.93	66.93	0.436884	-6.36018	-0.0686813
		177	0	0	0	0	67.84	67.84		-6.28022	-0.0677607
		178	0	0	0	0	68.75	68.75		-6.20225	-0.0668644
		179	0	0	0	0	69.66	69.66		-6.12619	-0.0659914
		180	0	0	0	0	70.57	70.57		-6.05197	-0.065141
		181	0	0	0	0	71.48	71.48		-5.97953	-0.0643123
		182	0	0	0	0	72.39	72.39		-5.90881	-0.0635043
		183	0	0	0	0	73.3	73.3		-5.83973	-0.0627164
		184	0	0	0	0	74.21	74.21		-5.77226	-0.0619479
		185	0	0	0	0	75.12	75.12		-5.70632	-0.0611979
		186	0	0	0	0	76.03	76.03		-5.64188	-0.0604658
		187	0	0	0	0	76.94	76.94		-5.57887	-0.0597511
		188	0	0	0	0	77.85	77.85		-5.51726	-0.0590531
		189	0	0	0	0	78.76	78.76		-5.45699	-0.0583712
		190	0	0	0	0	79.67	79.67		-5.39802	-0.0577049
		191	0	0	0	0	80.58	80.58		-5.34032	-0.0570536
		192	0	0	0	0	81.49	81.49		-5.28383	-0.0564168
		193	0	0	0	0	82.4	82.4		-5.22853	-0.0557941
		194	0	0	0	0	83.31	83.31		-5.17438	-0.055185
		195	0	0	0	0	84.22	84.22		-5.12133	-0.054589
		196	0	0	0	0	85.13	85.13		-5.06936	-0.0540058
		197	0	0	0	0	86.04	86.04		-5.01844	-0.0534349
		198	0	0	0	0	86.95	86.95		-4.96852	-0.052876
		199	0	0	0	0	87.86	87.86		-4.91959	-0.0523286
		200	0	0	0	0	88.77	88.77		-4.87162	-0.0517925
		201	0	0	0	0	89.68	89.68		-4.82457	-0.0512672
		202	0	0	0	0	90.59	90.59		-4.77842	-0.0507525
		203	0	0	0	0	91.5	91.5		-4.73315	-0.050248
		204	0	0	0	0	92.41	92.41		-4.68872	-0.0497534
		205	0	0	0	0	93.32	93.32		-4.64513	-0.0492685
		206	0	0	0	0	94.23	94.23		-4.60233	-0.0487929
		207	0	0	0	0	95.14	95.14		-4.56032	-0.0483264
		208	0	0	0	0	96.05	96.05		-4.51907	-0.0478688
		209	0	0	0	0	96.96	96.96		-4.47855	-0.0474197
		210	0	0	0	0	97.87	97.87		-4.43876	-0.046979
		211	0	0	0	0	98.78	98.78		-4.39967	-0.0465465
		212	0	0	0	0	99.69	99.69		-4.36126	-0.0461218
		213	0	0	0	0	100.6	100.6		-4.32351	-0.0457047
		214	0	0	0	0	101.51	101.51		-4.28641	-0.0452952
		215	0	0	0	0	102.42	102.42		-4.24995	-0.0448929
		216	0	0	0	0	103.33	103.33		-4.2141	-0.0444978
		217	0	0	0	0	104.24	104.24		-4.17885	-0.0441095
		218	0	0	0	0	105.15	105.15		-4.14418	-0.0437279
		219	0	0	0	0	106.06	106.06		-4.11008	-0.0433529
		220	0	0	0	0	106.97	106.97		-4.07655	-0.0429842
		221	0	0	0	0	107.88	107.88		-4.04355	-0.0426218
		222	0	0	0	0	108.79	108.79		-4.01108	-0.0422654
		223	0	0	0	0	109.7	109.7		-3.97913	-0.041915
		224	0	0	0	0	110.61	110.61		-3.94769	-0.0415703
		225	0	0	0	0	111.52	111.52		-3.91674	-0.0412312
		226	0	0	0	0	112.43	112.43		-3.88627	-0.0408976
		227	0	0	0	0	113.34	113.34		-3.85627	-0.0405694
		228	0	0	0	0	114.25	114.25		-3.82673	-0.0402464
		229	0	0	0	0	115.16	115.16		-3.79764	-0.0399285
		230	0	0	0	0	116.07	116.07		#DIV/0!	#DIV/0!

## Sheet: PBWmf+MBW
PBWmf+MBW models: Piecewise-linear curve fit to median then PBW Male & PBW Female
		Female	Male
	Input Height	170	170	cm
	Predicted Body Weight (kg)	61.57	66.06	kg
	Segment 0 contribution	Segment 1 contribution	Segment 2 contribution	Segment 3 contribution	Segment 4 contribution	PBW	Segment 3 contribution	Segment 4 contribution	PBW
170	0	0	0	0	66.06	66.06	0	61.57	61.57
						Male		Female
			Segment 0	Segment 1	Segment 2	Segment 3	Segment 4	Segment 3	Segment 4
	Breakpoint X (Height, cm)	25	33	45	105	124	170	133	170
	Breakpoint X (Height, in)	9.84252	12.9921	17.7165	41.3386	48.8189	66.9291	52.3622	66.9291
	Breakpoint Y (Weight, kg)	0.22	0.66	2.05	16.4	24.2	66.016	27.9	61.516
	Segment gradient (kg/cm)		0.055	0.116	0.24	0.41	0.91	0.41	0.91
	Segment gradient (kg/in)		0.1397	0.29464	0.6096	1.0414	2.3114	1.0414	2.3114
				Chart data -- male							Chart data -- female
Height cm	Segment 0 contribution	Segment 1 contribution	Segment 2 contribution	Segment 3 contribution	Segment 4 contribution	PBW	error cf Popn Median%	error cf PBWm %			Segment 3 contribution	Segment 4 contribution	PBW	error cf Popn Median%	error cf PBWf %
25	0.22	0	0	0	0	0.22	-8.27407				0	0	0.22	-8.27407
26	0.275	0	0	0	0	0.275	-1.43875				0	0	0.275	-1.43875
27	0.33	0	0	0	0	0.33	2.37973				0	0	0.33	2.37973
28	0.385	0	0	0	0	0.385	3.58335				0	0	0.385	3.58335
29	0.44	0	0	0	0	0.44	3.74589		-8.27407		0	0	0.44	3.74589		-8.27407
30	0.495	0	0	0	0	0.495	2.14852		3.74589		0	0	0.495	2.14852		3.74589
31	0.55	0	0	0	0	0.55	0.388346				0	0	0.55	0.388346
32	0.605	0	0	0	0	0.605	-2.45653				0	0	0.605	-2.45653
33	0	0.66	0	0	0	0.66	-5.19686				0	0	0.66	-5.19686
34	0	0.776	0	0	0	0.776	-0.642121				0	0	0.776	-0.642121
35	0	0.892	0	0	0	0.892	2.36723				0	0	0.892	2.36723
36	0	1.008	0	0	0	1.008	4.01582				0	0	1.008	4.01582
37	0	1.124	0	0	0	1.124	4.51461				0	0	1.124	4.51461
38	0	1.24	0	0	0	1.24	4.52969		-7.56011		0	0	1.24	4.52969		-7.56011
39	0	1.356	0	0	0	1.356	3.5131		4.52969		0	0	1.356	3.5131		4.52969
40	0	1.472	0	0	0	1.472	2.29632				0	0	1.472	2.29632
41	0	1.588	0	0	0	1.588	0.756919				0	0	1.588	0.756919
42	0	1.704	0	0	0	1.704	-1.17733				0	0	1.704	-1.17733
43	0	1.82	0	0	0	1.82	-3.17049				0	0	1.82	-3.17049
44	0	1.936	0	0	0	1.936	-5.22744				0	0	1.936	-5.22744
45	0	0	2.05	0	0	2.05	-7.56011				0	0	2.05	-7.56011
46	0	0	2.29	0	0	2.29	-4.63167				0	0	2.29	-4.63167
47	0	0	2.53	0	0	2.53	-2.44532				0	0	2.53	-2.44532
48	0	0	2.77	0	0	2.77	-0.880367				0	0	2.77	-0.880367
49	0	0	3.01	0	0	3.01	0.167928				0	0	3.01	0.167928
50	0	0	3.25	0	0	3.25	0.791035				0	0	3.25	0.791035
51	0	0	3.49	0	0	3.49	1.06882				0	0	3.49	1.06882
52	0	0	3.73	0	0	3.73	1.0707				0	0	3.73	1.0707
53	0	0	3.97	0	0	3.97	0.856573		-7.56011		0	0	3.97	0.856573		-7.56011
54	0	0	4.21	0	0	4.21	0.477664		3.99404		0	0	4.21	0.477664		3.99404
55	0	0	4.45	0	0	4.45	-0.0226105				0	0	4.45	-0.0226105
56	0	0	4.69	0	0	4.69	-0.607813				0	0	4.69	-0.607813
57	0	0	4.93	0	0	4.93	-1.24961				0	0	4.93	-1.24961
58	0	0	5.17	0	0	5.17	-1.93586				0	0	5.17	-1.93586
59	0	0	5.41	0	0	5.41	-2.62552				0	0	5.41	-2.62552
60	0	0	5.65	0	0	5.65	-3.30968				0	0	5.65	-3.30968
61	0	0	5.89	0	0	5.89	-3.72604				0	0	5.89	-3.72604
62	0	0	6.13	0	0	6.13	-3.82503				0	0	6.13	-3.82503
63	0	0	6.37	0	0	6.37	-3.69497				0	0	6.37	-3.69497
64	0	0	6.61	0	0	6.61	-3.50506				0	0	6.61	-3.50506
65	0	0	6.85	0	0	6.85	-3.26498				0	0	6.85	-3.26498
66	0	0	7.09	0	0	7.09	-2.97772				0	0	7.09	-2.97772
67	0	0	7.33	0	0	7.33	-2.64053				0	0	7.33	-2.64053
68	0	0	7.57	0	0	7.57	-2.257				0	0	7.57	-2.257
69	0	0	7.81	0	0	7.81	-1.83386				0	0	7.81	-1.83386
70	0	0	8.05	0	0	8.05	-1.38429				0	0	8.05	-1.38429
71	0	0	8.29	0	0	8.29	-0.915545				0	0	8.29	-0.915545
72	0	0	8.53	0	0	8.53	-0.442349				0	0	8.53	-0.442349
73	0	0	8.77	0	0	8.77	0.0444896				0	0	8.77	0.0444896
74	0	0	9.01	0	0	9.01	0.556913				0	0	9.01	0.556913
75	0	0	9.25	0	0	9.25	1.10395				0	0	9.25	1.10395
76	0	0	9.49	0	0	9.49	1.67458				0	0	9.49	1.67458
77	0	0	9.73	0	0	9.73	2.2424				0	0	9.73	2.2424
78	0	0	9.97	0	0	9.97	2.76761				0	0	9.97	2.76761
79	0	0	10.21	0	0	10.21	3.21994				0	0	10.21	3.21994
80	0	0	10.45	0	0	10.45	3.57713				0	0	10.45	3.57713
81	0	0	10.69	0	0	10.69	3.82169				0	0	10.69	3.82169
82	0	0	10.93	0	0	10.93	3.95663				0	0	10.93	3.95663
83	0	0	11.17	0	0	11.17	3.99404				0	0	11.17	3.99404
84	0	0	11.41	0	0	11.41	3.94745				0	0	11.41	3.94745
85	0	0	11.65	0	0	11.65	3.83429				0	0	11.65	3.83429
86	0	0	11.89	0	0	11.89	3.67619				0	0	11.89	3.67619
87	0	0	12.13	0	0	12.13	3.49741				0	0	12.13	3.49741
88	0	0	12.37	0	0	12.37	3.32442				0	0	12.37	3.32442
89	0	0	12.61	0	0	12.61	3.16701				0	0	12.61	3.16701
90	0	0	12.85	0	0	12.85	3.02831				0	0	12.85	3.02831
91	0	0	13.09	0	0	13.09	2.90476				0	0	13.09	2.90476
92	0	0	13.33	0	0	13.33	2.79069				0	0	13.33	2.79069
93	0	0	13.57	0	0	13.57	2.68013				0	0	13.57	2.68013
94	0	0	13.81	0	0	13.81	2.56753				0	0	13.81	2.56753
95	0	0	14.05	0	0	14.05	2.44557				0	0	14.05	2.44557
96	0	0	14.29	0	0	14.29	2.3082				0	0	14.29	2.3082
97	0	0	14.53	0	0	14.53	2.15201				0	0	14.53	2.15201
98	0	0	14.77	0	0	14.77	1.96896	2877.82			0	0	14.77	1.96896
99	0	0	15.01	0	0	15.01	1.74961	967.568			0	0	15.01	1.74961
100	0	0	15.25	0	0	15.25	1.48602	558.463			0	0	15.25	1.48602
101	0	0	15.49	0	0	15.49	1.17042	380.161			0	0	15.49	1.17042
102	0	0	15.73	0	0	15.73	0.803609	280.319			0	0	15.73	0.803609
103	0	0	15.97	0	0	15.97	0.385324	216.488			0	0	15.97	0.385324	2824.91
104	0	0	16.21	0	0	16.21	-0.0795172	172.163			0	0	16.21	-0.0795172	1013.32
105	0	0	0	16.4	0	16.4	-0.888379	138.858			16.4	0	16.4	-0.888379	593.153
106	0	0	0	16.81	0	16.81	-0.422951	116.178			16.81	0	16.81	-0.422951	413.126
107	0	0	0	17.22	0	17.22	-0.0400536	98.2501			17.22	0	17.22	-0.0400536	311.371
108	0	0	0	17.63	0	17.63	0.262172	83.7224			17.63	0	17.63	0.262172	245.958
109	0	0	0	18.04	0	18.04	0.646054	71.7114			18.04	0	18.04	0.646054	200.366
110	0	0	0	18.45	0	18.45	0.321246	61.6153			18.45	0	18.45	0.321246	166.773
111	0	0	0	18.86	0	18.86	0.710518	53.0099			18.86	0	18.86	0.710518	140.992
112	0	0	0	19.27	0	19.27	1.06094	45.5878			19.27	0	19.27	1.06094	120.582
113	0	0	0	19.68	0	19.68	1.37833	39.1206			19.68	0	19.68	1.37833	104.022
114	0	0	0	20.09	0	20.09	1.65394	33.4352			20.09	0	20.09	1.65394	90.3183
115	0	0	0	20.5	0	20.5	1.89123	28.3978			20.5	0	20.5	1.89123	78.7895
116	0	0	0	20.91	0	20.91	2.08738	23.9038	-0.888379		20.91	0	20.91	2.08738	68.956	-1.2593
117	0	0	0	21.32	0	21.32	2.23283	19.8696	2.35957		21.32	0	21.32	2.23283	60.4697	2.35957
118	0	0	0	21.73	0	21.73	2.3264	16.2281			21.73	0	21.73	2.3264	53.0713
119	0	0	0	22.14	0	22.14	2.35957	12.9246			22.14	0	22.14	2.35957	46.5643
120	0	0	0	22.55	0	22.55	2.3336	9.91421			22.55	0	22.55	2.3336	40.7967
121	0	0	0	22.96	0	22.96	2.24908	7.15953			22.96	0	22.96	2.24908	35.6493
122	0	0	0	23.37	0	23.37	2.10799	4.6293			23.37	0	23.37	2.10799	31.0271
123	0	0	0	23.78	0	23.78	1.91434	2.29717			23.78	0	23.78	1.91434	26.8537
124	0	0	0	0	24.2	24.2	1.71375	0.182149			24.19	0	24.19	1.67172	23.0667
125	0	0	0	0	25.11	25.11	3.48123	0.175537			24.6	0	24.6	1.37946	19.6149
126	0	0	0	0	26.02	26.02	5.13032	0.169387			25.01	0	25.01	1.04955	16.4556
127	0	0	0	0	26.93	26.93	6.69213	0.163654			25.42	0	25.42	0.70976	13.5531
128	0	0	0	0	27.84	27.84	8.34545	0.158296			25.83	0	25.83	0.523094	10.8774
129	0	0	0	0	28.75	28.75	9.87236	0.153278			26.24	0	26.24	0.280026	8.40288
130	0	0	0	0	29.66	29.66	11.269	0.148568			26.65	0	26.65	-0.0229824	6.10766
131	0	0	0	0	30.57	30.57	12.5313	0.144139			27.06	0	27.06	-0.389403	3.97295
132	0	0	0	0	31.48	31.48	13.6522	0.139967			27.47	0	27.47	-0.825083	1.98248
133	0	0	0	0	32.39	32.39	14.6312	0.136029	-0.888379	0.0404464	0	27.9	27.9	-1.2593	0.193924	-1.2593	0.0517807
134	0	0	0	0	33.3	33.3	15.4657	0.132307	18.7972	0.182149	0	28.81	28.81	-0.103107	0.187787	9.9638	0.193924
135	0	0	0	0	34.21	34.21	16.1543	0.128783			0	29.72	29.72	0.909277	0.182027
136	0	0	0	0	35.12	35.12	16.8404	0.125442			0	30.63	30.63	1.90267	0.176609
137	0	0	0	0	36.03	36.03	17.4805	0.12227			0	31.54	31.54	2.84024	0.171505
138	0	0	0	0	36.94	36.94	17.4217	0.119254			0	32.45	32.45	3.14925	0.166687
139	0	0	0	0	37.85	37.85	17.4669	0.116384			0	33.36	33.36	3.53229	0.162133
140	0	0	0	0	38.76	38.76	17.4772	0.113648			0	34.27	34.27	3.86851	0.157821
141	0	0	0	0	39.67	39.67	17.3889	0.111038			0	35.18	35.18	4.10238	0.153732
142	0	0	0	0	40.58	40.58	17.2295	0.108545			0	36.09	36.09	4.25858	0.14985
143	0	0	0	0	41.49	41.49	17.0235	0.106162			0	37	37	4.35933	0.146159
144	0	0	0	0	42.4	42.4	16.7996	0.103881			0	37.91	37.91	4.43094	0.142646
145	0	0	0	0	43.31	43.31	16.5825	0.101696			0	38.82	38.82	4.49621	0.139297
146	0	0	0	0	44.22	44.22	16.3942	0.0996016			0	39.73	39.73	4.57576	0.136102
147	0	0	0	0	45.13	45.13	16.2495	0.0975913			0	40.64	40.64	4.68379	0.133051
148	0	0	0	0	46.04	46.04	16.1572	0.0956605			0	41.55	41.55	4.8291	0.130133
149	0	0	0	0	46.95	46.95	16.4519	0.0938046			0	42.46	42.46	5.31514	0.12734
150	0	0	0	0	47.86	47.86	16.9588	0.0920194			0	43.37	43.37	5.9863	0.124665
151	0	0	0	0	48.77	48.77	17.4366	0.0903009			0	44.28	44.28	6.62484	0.1221
152	0	0	0	0	49.68	49.68	17.8708	0.0886453			0	45.19	45.19	7.21786	0.119638
153	0	0	0	0	50.59	50.59	18.2436	0.0870494			0	46.1	46.1	7.74912	0.117274
154	0	0	0	0	51.5	51.5	18.5384	0.08551			0	47.01	47.01	8.20371	0.115001
155	0	0	0	0	52.41	52.41	18.7325	0.084024			0	47.92	47.92	8.56064	0.112815
156	0	0	0	0	53.32	53.32	18.7972	0.0825888			0	48.83	48.83	8.79342	0.11071
157	0	0	0	0	54.23	54.23	18.6954	0.0812018			0	49.74	49.74	8.86799	0.108683
158	0	0	0	0	55.14	55.14	18.369	0.0798606			0	50.65	50.65	8.73035	0.106728
159	0	0	0	0	56.05	56.05	17.7937	0.078563			0	51.56	51.56	8.35762	0.104842
160	0	0	0	0	56.96	56.96	18.0025	0.0773069			0	52.47	52.47	8.70066	0.103022
161	0	0	0	0	57.87	57.87	18.1904	0.0760903			0	53.38	53.38	9.02023	0.101264
162	0	0	0	0	58.78	58.78	18.345	0.0749115			0	54.29	54.29	9.30508	0.0995649
163	0	0	0	0	59.69	59.69	18.4634	0.0737686			0	55.2	55.2	9.55231	0.0979219
164	0	0	0	0	60.6	60.6	18.5324	0.07266			0	56.11	56.11	9.75008	0.0963322
165	0	0	0	0	61.51	61.51	18.5434	0.0715843			0	57.02	57.02	9.89021	0.0947934
166	0	0	0	0	62.42	62.42	18.4868	0.07054			0	57.93	57.93	9.9638	0.0933029
167	0	0	0	0	63.33	63.33	18.3477	0.0695256			0	58.84	58.84	9.95699	0.0918586
168	0	0	0	0	64.24	64.24	18.1085	0.0685401			0	59.75	59.75	9.85338	0.0904583
169	0	0	0	0	65.15	65.15	17.7481	0.0675821			0	60.66	60.66	9.63319	0.0891001
170	0	0	0	0	66.06	66.06	17.2434	0.0666505			0	61.57	61.57	9.27454	0.087782
171	0	0	0	0	66.97	66.97	16.5592	0.0657443			0	62.48	62.48	8.74448	0.0865024
172	0	0	0	0	67.88	67.88	15.6459	0.0648623			0	63.39	63.39	7.99633	0.0852596
173	0	0	0	0	68.79	68.79	14.4338	0.0640037			0	64.3	64.3	6.96457	0.0840519
174	0	0	0	0	69.7	69.7	12.8096	0.0631676			0	65.21	65.21	5.54249	0.082878
175	0	0	0	0	70.61	70.61	10.5746	0.062353			0	66.12	66.12	3.5433	0.0817364
176	0	0	0	0	71.52	71.52	7.32476	0.0615591			0	67.03	67.03	0.586947	0.0806259
177	0	0	0	0	72.43	72.43		0.0607852			0	67.94	67.94		0.0795451
178	0	0	0	0	73.34	73.34		0.0600306			0	68.85	68.85		0.0784929
179	0	0	0	0	74.25	74.25		0.0592944			0	69.76	69.76		0.0774682
180	0	0	0	0	75.16	75.16		0.0585761			0	70.67	70.67		0.0764699
181	0	0	0	0	76.07	76.07		0.0578749			0	71.58	71.58		0.075497
182	0	0	0	0	76.98	76.98		0.0571904			0	72.49	72.49		0.0745486
183	0	0	0	0	77.89	77.89		0.0565219			0	73.4	73.4		0.0736236
184	0	0	0	0	78.8	78.8		0.0558688			0	74.31	74.31		0.0727214
185	0	0	0	0	79.71	79.71		0.0552306			0	75.22	75.22		0.071841
186	0	0	0	0	80.62	80.62		0.0546068			0	76.13	76.13		0.0709816
187	0	0	0	0	81.53	81.53		0.053997			0	77.04	77.04		0.0701426
188	0	0	0	0	82.44	82.44		0.0534007			0	77.95	77.95		0.0693232
189	0	0	0	0	83.35	83.35		0.0528173			0	78.86	78.86		0.0685227
190	0	0	0	0	84.26	84.26		0.0522466			0	79.77	79.77		0.0677405
191	0	0	0	0	85.17	85.17		0.0516881			0	80.68	80.68		0.0669759
192	0	0	0	0	86.08	86.08		0.0511414			0	81.59	81.59		0.0662284
193	0	0	0	0	86.99	86.99		0.0506061			0	82.5	82.5		0.0654974
194	0	0	0	0	87.9	87.9		0.050082			0	83.41	83.41		0.0647824
195	0	0	0	0	88.81	88.81		0.0495685			0	84.32	84.32		0.0640828
196	0	0	0	0	89.72	89.72		0.0490655			0	85.23	85.23		0.0633981
197	0	0	0	0	90.63	90.63		0.0485726			0	86.14	86.14		0.062728
198	0	0	0	0	91.54	91.54		0.0480895			0	87.05	87.05		0.0620718
199	0	0	0	0	92.45	92.45		0.047616			0	87.96	87.96		0.0614293
200	0	0	0	0	93.36	93.36		0.0471516			0	88.87	88.87		0.0607999
201	0	0	0	0	94.27	94.27		0.0466962			0	89.78	89.78		0.0601832
202	0	0	0	0	95.18	95.18		0.0462496			0	90.69	90.69		0.059579
203	0	0	0	0	96.09	96.09		0.0458114			0	91.6	91.6		0.0589867
204	0	0	0	0	97	97		0.0453814			0	92.51	92.51		0.0584062
205	0	0	0	0	97.91	97.91		0.0449594			0	93.42	93.42		0.0578369
206	0	0	0	0	98.82	98.82		0.0445452			0	94.33	94.33		0.0572786
207	0	0	0	0	99.73	99.73		0.0441386			0	95.24	95.24		0.056731
208	0	0	0	0	100.64	100.64		0.0437393			0	96.15	96.15		0.0561938
209	0	0	0	0	101.55	101.55		0.0433472			0	97.06	97.06		0.0556667
210	0	0	0	0	102.46	102.46		0.042962			0	97.97	97.97		0.0551493
211	0	0	0	0	103.37	103.37		0.0425837			0	98.88	98.88		0.0546415
212	0	0	0	0	104.28	104.28		0.0422119			0	99.79	99.79		0.0541429
213	0	0	0	0	105.19	105.19		0.0418466			0	100.7	100.7		0.0536534
214	0	0	0	0	106.1	106.1		0.0414875			0	101.61	101.61		0.0531726
215	0	0	0	0	107.01	107.01		0.0411346			0	102.52	102.52		0.0527004
216	0	0	0	0	107.92	107.92		0.0407876			0	103.43	103.43		0.0522365
217	0	0	0	0	108.83	108.83		0.0404464			0	104.34	104.34		0.0517807
218	0	0	0	0	109.74	109.74		0.0401109			0	105.25	105.25		0.0513328
219	0	0	0	0	110.65	110.65		0.0397808			0	106.16	106.16		0.0508925
220	0	0	0	0	111.56	111.56		0.0394562			0	107.07	107.07		0.0504597
221	0	0	0	0	112.47	112.47		0.0391369			0	107.98	107.98		0.0500343
222	0	0	0	0	113.38	113.38		0.0388226			0	108.89	108.89		0.0496159
223	0	0	0	0	114.29	114.29		0.0385134			0	109.8	109.8		0.0492045
224	0	0	0	0	115.2	115.2		0.038209			0	110.71	110.71		0.0487999
225	0	0	0	0	116.11	116.11		0.0379095			0	111.62	111.62		0.0484018
226	0	0	0	0	117.02	117.02		0.0376146			0	112.53	112.53		0.0480102
227	0	0	0	0	117.93	117.93		0.0373242			0	113.44	113.44		0.0476249
228	0	0	0	0	118.84	118.84		0.0370383			0	114.35	114.35		0.0472457
229	0	0	0	0	119.75	119.75		0.0367567			0	115.26	115.26		0.0468726
230	0	0	0	0	120.66	120.66		#DIV/0!			0	116.17	116.17		#DIV/0!

## Sheet: PBWu+MBW
PBWu+MBW model: Piecewise-linear curve fit to population median then average of PBW Male and PBW Female
	Input Height	170	cm
	Predicted Body Weight (kg)	63.72	kg
			Segment 0 contribution	Segment 1 contribution	Segment 2 contribution	Segment 3 contribution	Segment 4 contribution
		170	0	0	0	0	63.72
			Segment 0	Segment 1	Segment 2	Segment 3	Segment 4
	Breakpoint X (Height, cm)	25	33	45	105	128	170
	Breakpoint X (Height, in)	9.84252	12.9921	17.7165	41.3386	50.3937	66.9291
	Breakpoint Y (Weight, kg)	0.22	0.66	2.05	16.4	25.5	63.766
	Segment gradient (kg/cm)		0.055	0.116	0.24	0.4	0.91
	Segment gradient (kg/in)		0.1397	0.29464	0.6096	1.016	2.3114
		Chart data
		Height cm	Segment 0 contribution	Segment 1 contribution	Segment 2 contribution	Segment 3 contribution	Segment 4 contribution	PBWu+MBW	error cf Popn Median%	error cf PBWm %	error cf PBWf %
		25	0.22	0	0	0	0	0.22	-8.27407
		26	0.275	0	0	0	0	0.275	-1.43875
		27	0.33	0	0	0	0	0.33	2.37973
		28	0.385	0	0	0	0	0.385	3.58335
		29	0.44	0	0	0	0	0.44	3.74589
		30	0.495	0	0	0	0	0.495	2.14852
		31	0.55	0	0	0	0	0.55	0.388346
		32	0.605	0	0	0	0	0.605	-2.45653
		33	0	0.66	0	0	0	0.66	-5.19686
		34	0	0.776	0	0	0	0.776	-0.642121
		35	0	0.892	0	0	0	0.892	2.36723
		36	0	1.008	0	0	0	1.008	4.01582
		37	0	1.124	0	0	0	1.124	4.51461
		38	0	1.24	0	0	0	1.24	4.52969
		39	0	1.356	0	0	0	1.356	3.5131		-7.56011
		40	0	1.472	0	0	0	1.472	2.29632		4.52969
		41	0	1.588	0	0	0	1.588	0.756919
		42	0	1.704	0	0	0	1.704	-1.17733
		43	0	1.82	0	0	0	1.82	-3.17049
		44	0	1.936	0	0	0	1.936	-5.22744
		45	0	0	2.05	0	0	2.05	-7.56011
		46	0	0	2.29	0	0	2.29	-4.63167
		47	0	0	2.53	0	0	2.53	-2.44532
		48	0	0	2.77	0	0	2.77	-0.880367
		49	0	0	3.01	0	0	3.01	0.167928
		50	0	0	3.25	0	0	3.25	0.791035
		51	0	0	3.49	0	0	3.49	1.06882
		52	0	0	3.73	0	0	3.73	1.0707
		53	0	0	3.97	0	0	3.97	0.856573
		54	0	0	4.21	0	0	4.21	0.477664
		55	0	0	4.45	0	0	4.45	-0.0226105		-7.56011
		56	0	0	4.69	0	0	4.69	-0.607813		3.99404
		57	0	0	4.93	0	0	4.93	-1.24961
		58	0	0	5.17	0	0	5.17	-1.93586
		59	0	0	5.41	0	0	5.41	-2.62552
		60	0	0	5.65	0	0	5.65	-3.30968
		61	0	0	5.89	0	0	5.89	-3.72604
		62	0	0	6.13	0	0	6.13	-3.82503
		63	0	0	6.37	0	0	6.37	-3.69497
		64	0	0	6.61	0	0	6.61	-3.50506
		65	0	0	6.85	0	0	6.85	-3.26498
		66	0	0	7.09	0	0	7.09	-2.97772
		67	0	0	7.33	0	0	7.33	-2.64053
		68	0	0	7.57	0	0	7.57	-2.257
		69	0	0	7.81	0	0	7.81	-1.83386
		70	0	0	8.05	0	0	8.05	-1.38429
		71	0	0	8.29	0	0	8.29	-0.915545
		72	0	0	8.53	0	0	8.53	-0.442349
		73	0	0	8.77	0	0	8.77	0.0444896
		74	0	0	9.01	0	0	9.01	0.556913
		75	0	0	9.25	0	0	9.25	1.10395
		76	0	0	9.49	0	0	9.49	1.67458
		77	0	0	9.73	0	0	9.73	2.2424
		78	0	0	9.97	0	0	9.97	2.76761
		79	0	0	10.21	0	0	10.21	3.21994
		80	0	0	10.45	0	0	10.45	3.57713
		81	0	0	10.69	0	0	10.69	3.82169
		82	0	0	10.93	0	0	10.93	3.95663
		83	0	0	11.17	0	0	11.17	3.99404
		84	0	0	11.41	0	0	11.41	3.94745
		85	0	0	11.65	0	0	11.65	3.83429
		86	0	0	11.89	0	0	11.89	3.67619
		87	0	0	12.13	0	0	12.13	3.49741
		88	0	0	12.37	0	0	12.37	3.32442
		89	0	0	12.61	0	0	12.61	3.16701
		90	0	0	12.85	0	0	12.85	3.02831
		91	0	0	13.09	0	0	13.09	2.90476
		92	0	0	13.33	0	0	13.33	2.79069
		93	0	0	13.57	0	0	13.57	2.68013
		94	0	0	13.81	0	0	13.81	2.56753
		95	0	0	14.05	0	0	14.05	2.44557
		96	0	0	14.29	0	0	14.29	2.3082
		97	0	0	14.53	0	0	14.53	2.15201
		98	0	0	14.77	0	0	14.77	1.96896	2877.82
		99	0	0	15.01	0	0	15.01	1.74961	967.568
		100	0	0	15.25	0	0	15.25	1.48602	558.463
		101	0	0	15.49	0	0	15.49	1.17042	380.161
		102	0	0	15.73	0	0	15.73	0.803609	280.319
		103	0	0	15.97	0	0	15.97	0.385324	216.488	2824.91
		104	0	0	16.21	0	0	16.21	-0.0795172	172.163	1013.32
		105	0	0	0	16.4	0	16.4	-0.888379	138.858	593.153
		106	0	0	0	16.8	0	16.8	-0.482187	116.049	412.821
		107	0	0	0	17.2	0	17.2	-0.156151	98.0198	310.893
		108	0	0	0	17.6	0	17.6	0.091561	83.4098	245.369
		109	0	0	0	18	0	18	0.422892	71.3307	199.7
		110	0	0	0	18.4	0	18.4	0.049373	61.1773	166.05
		111	0	0	0	18.8	0	18.8	0.390124	52.5231	140.225
		112	0	0	0	19.2	0	19.2	0.693828	45.0589	119.78
		113	0	0	0	19.6	0	19.6	0.966223	38.5551	103.193
		114	0	0	0	20	0	20	1.19855	32.8374	89.4657
		115	0	0	0	20.4	0	20.4	1.3942	27.7715	77.9173
		116	0	0	0	20.8	0	20.8	1.55034	23.252	68.0672
		117	0	0	0	21.2	0	21.2	1.65741	19.1949	59.5665		-0.888379
		118	0	0	0	21.6	0	21.6	1.71423	15.5327	52.1555		1.71423
		119	0	0	0	22	0	22	1.71231	12.2105	45.6375
		120	0	0	0	22.4	0	22.4	1.65289	9.18308	39.8601
		121	0	0	0	22.8	0	22.8	1.53654	6.41277	34.704
		122	0	0	0	23.2	0	23.2	1.36523	3.86819	30.074
		123	0	0	0	23.6	0	23.6	1.14291	1.52284	25.8935
		124	0	0	0	24	0	24	0.873137	-0.645802	22.1001
		125	0	0	0	24.4	0	24.4	0.555237	-2.65699	18.6424
		126	0	0	0	24.8	0	24.8	0.201075	-4.52726	15.4777
		127	0	0	0	25.2	0	25.2	-0.161843	-6.27092	12.5704
		128	0	0	0	0	25.5	25.5	-0.761173	-8.26018	9.46085
		129	0	0	0	0	26.41	26.41	0.929706	-7.99833	9.10518
		130	0	0	0	0	27.32	27.32	2.49051	-7.75257	8.77528
		131	0	0	0	0	28.23	28.23	3.91749	-7.52146	8.46845
		132	0	0	0	0	29.14	29.14	5.20412	-7.30373	8.18236		-0.761173	-4.62567	3.29073
		133	0	0	0	0	30.05	30.05	6.34975	-7.09825	7.91496		14.045	-3.21227	4.88302
		134	0	0	0	0	30.96	30.96	7.35188	-6.90402	7.66449
		135	0	0	0	0	31.87	31.87	8.20924	-6.72013	7.42938
		136	0	0	0	0	32.78	32.78	9.05549	-6.54579	7.20827
		137	0	0	0	0	33.69	33.69	9.85059	-6.38026	6.99994
		138	0	0	0	0	34.6	34.6	9.98348	-6.2229	6.80331
		139	0	0	0	0	35.51	35.51	10.2048	-6.07311	6.61743
		140	0	0	0	0	36.42	36.42	10.3849	-5.93036	6.44143
		141	0	0	0	0	37.33	37.33	10.4645	-5.79418	6.27455
		142	0	0	0	0	38.24	38.24	10.4696	-5.6641	6.11611
		143	0	0	0	0	39.15	39.15	10.4235	-5.53974	5.96546
		144	0	0	0	0	40.06	40.06	10.3536	-5.42072	5.82206
		145	0	0	0	0	40.97	40.97	10.2836	-5.30671	5.68539
		146	0	0	0	0	41.88	41.88	10.2349	-5.19739	5.555
		147	0	0	0	0	42.79	42.79	10.2219	-5.09249	5.43044
		148	0	0	0	0	43.7	43.7	10.2535	-4.99174	5.31136
		149	0	0	0	0	44.61	44.61	10.6479	-4.8949	5.19738
		150	0	0	0	0	45.52	45.52	11.2404	-4.80174	5.08819
		151	0	0	0	0	46.43	46.43	11.802	-4.71206	4.98349
		152	0	0	0	0	47.34	47.34	12.319	-4.62567	4.88302
		153	0	0	0	0	48.25	48.25	12.7743	-4.5424	4.78652
		154	0	0	0	0	49.16	49.16	13.1524	-4.46206	4.69376
		155	0	0	0	0	50.07	50.07	13.4314	-4.38452	4.60452
		156	0	0	0	0	50.98	50.98	13.5836	-4.30963	4.51862
		157	0	0	0	0	51.89	51.89	13.5738	-4.23726	4.43586
		158	0	0	0	0	52.8	52.8	13.3458	-4.16727	4.35608
		159	0	0	0	0	53.71	53.71	12.876	-4.09956	4.27911
		160	0	0	0	0	54.62	54.62	13.1548	-4.03402	4.20482
		161	0	0	0	0	55.53	55.53	13.4113	-3.97053	4.13307
		162	0	0	0	0	56.44	56.44	13.6338	-3.90902	4.06372
		163	0	0	0	0	57.35	57.35	13.8193	-3.84938	3.99666
		164	0	0	0	0	58.26	58.26	13.9554	-3.79153	3.93178
		165	0	0	0	0	59.17	59.17	14.0337	-3.7354	3.86897
		166	0	0	0	0	60.08	60.08	14.045	-3.6809	3.80814
		167	0	0	0	0	60.99	60.99	13.9748	-3.62797	3.74919
		168	0	0	0	0	61.9	61.9	13.8063	-3.57655	3.69204
		169	0	0	0	0	62.81	62.81	13.519	-3.52656	3.6366
		170	0	0	0	0	63.72	63.72	13.0904	-3.47794	3.58281
		171	0	0	0	0	64.63	64.63	12.4865	-3.43065	3.53058
		172	0	0	0	0	65.54	65.54	11.6592	-3.38463	3.47985
		173	0	0	0	0	66.45	66.45	10.5412	-3.33983	3.43056
		174	0	0	0	0	67.36	67.36	9.02227	-3.2962	3.38265
		175	0	0	0	0	68.27	68.27	6.91018	-3.25369	3.33606
		176	0	0	0	0	69.18	69.18	3.81329	-3.21227	3.29073
		177	0	0	0	0	70.09	70.09		-3.17188	3.24662
		178	0	0	0	0	71	71		-3.1325	3.20367
		179	0	0	0	0	71.91	71.91		-3.09409	3.16185
		180	0	0	0	0	72.82	72.82		-3.05661	3.12111
		181	0	0	0	0	73.73	73.73		-3.02002	3.0814
		182	0	0	0	0	74.64	74.64		-2.9843	3.04269
		183	0	0	0	0	75.55	75.55		-2.94941	3.00494
		184	0	0	0	0	76.46	76.46		-2.91533	2.96811
		185	0	0	0	0	77.37	77.37		-2.88203	2.93218
		186	0	0	0	0	78.28	78.28		-2.84948	2.8971
		187	0	0	0	0	79.19	79.19		-2.81766	2.86286
		188	0	0	0	0	80.1	80.1		-2.78654	2.82941
		189	0	0	0	0	81.01	81.01		-2.7561	2.79674
		190	0	0	0	0	81.92	81.92		-2.72632	2.76482
		191	0	0	0	0	82.83	82.83		-2.69718	2.73361
		192	0	0	0	0	83.74	83.74		-2.66865	2.7031
		193	0	0	0	0	84.65	84.65		-2.64072	2.67326
		194	0	0	0	0	85.56	85.56		-2.61337	2.64408
		195	0	0	0	0	86.47	86.47		-2.58658	2.61553
		196	0	0	0	0	87.38	87.38		-2.56033	2.58758
		197	0	0	0	0	88.29	88.29		-2.53461	2.56023
		198	0	0	0	0	89.2	89.2		-2.5094	2.53345
		199	0	0	0	0	90.11	90.11		-2.48469	2.50722
		200	0	0	0	0	91.02	91.02		-2.46046	2.48153
		201	0	0	0	0	91.93	91.93		-2.43669	2.45637
		202	0	0	0	0	92.84	92.84		-2.41339	2.4317
		203	0	0	0	0	93.75	93.75		-2.39052	2.40753
		204	0	0	0	0	94.66	94.66		-2.36808	2.38384
		205	0	0	0	0	95.57	95.57		-2.34607	2.3606
		206	0	0	0	0	96.48	96.48		-2.32445	2.33782
		207	0	0	0	0	97.39	97.39		-2.30323	2.31547
		208	0	0	0	0	98.3	98.3		-2.2824	2.29354
		209	0	0	0	0	99.21	99.21		-2.26194	2.27202
		210	0	0	0	0	100.12	100.12		-2.24184	2.25091
		211	0	0	0	0	101.03	101.03		-2.22209	2.23018
		212	0	0	0	0	101.94	101.94		-2.20269	2.20983
		213	0	0	0	0	102.85	102.85		-2.18363	2.18985
		214	0	0	0	0	103.76	103.76		-2.16489	2.17023
		215	0	0	0	0	104.67	104.67		-2.14648	2.15096
		216	0	0	0	0	105.58	105.58		-2.12837	2.13202
		217	0	0	0	0	106.49	106.49		-2.11057	2.11342
		218	0	0	0	0	107.4	107.4		-2.09306	2.09514
		219	0	0	0	0	108.31	108.31		-2.07584	2.07717
		220	0	0	0	0	109.22	109.22		-2.0589	2.05951
		221	0	0	0	0	110.13	110.13		-2.04223	2.04214
		222	0	0	0	0	111.04	111.04		-2.02583	2.02507
		223	0	0	0	0	111.95	111.95		-2.0097	2.00827
		224	0	0	0	0	112.86	112.86		-1.99382	1.99176
		225	0	0	0	0	113.77	113.77		-1.97818	1.97551
		226	0	0	0	0	114.68	114.68		-1.9628	1.95953
		227	0	0	0	0	115.59	115.59		-1.94764	1.9438
		228	0	0	0	0	116.5	116.5		-1.93273	1.92833
		229	0	0	0	0	117.41	117.41		-1.91803	1.91309
		230	0	0	0	0	118.32	118.32		#DIV/0!	#DIV/0!

## Sheet: MBW
MBW model: Piecewise-linear curve fit to population median weight
	Height entered	170	cm
	Predicted Body Weight (kg)	55.92	kg
			Segment 0 contribution	Segment 1 contribution	Segment 2 contribution	Segment 3 contribution	Segment 4 contribution
			0	0	0	0	55.92
			Segment 0	Segment 1	Segment 2	Segment 3	Segment 4
	Breakpoint X (Height, cm)	25	33	45	105	133	170
	Breakpoint X (Height, in)	9.84252	12.9921	17.7165	41.3386	52.3622	66.9291
	Breakpoint Y (Weight, kg)	0.22	0.66	2.05	16.4	27.8	56
	Segment gradient (kg/cm)		0.055	0.116	0.24	0.41	0.76
	Segment gradient (kg/in)		0.1397	0.29464	0.6096	1.0414	1.9304
		Chart data
		Height cm	Segment 0 contribution	Segment 1 contribution	Segment 2 contribution	Segment 3 contribution	Segment 4 contribution	MBW	error cf Popn Median%	error cf PBWm %	error cf PBWf %
		25	0.22	0	0	0	0	0.22	-8.27407			-8.27407
		26	0.275	0	0	0	0	0.275	-1.43875			3.74589
		27	0.33	0	0	0	0	0.33	2.37973
		28	0.385	0	0	0	0	0.385	3.58335
		29	0.44	0	0	0	0	0.44	3.74589
		30	0.495	0	0	0	0	0.495	2.14852
		31	0.55	0	0	0	0	0.55	0.388346
		32	0.605	0	0	0	0	0.605	-2.45653
		33	0	0.66	0	0	0	0.66	-5.19686			-7.56011
		34	0	0.776	0	0	0	0.776	-0.642121			4.52969
		35	0	0.892	0	0	0	0.892	2.36723
		36	0	1.008	0	0	0	1.008	4.01582
		37	0	1.124	0	0	0	1.124	4.51461
		38	0	1.24	0	0	0	1.24	4.52969
		39	0	1.356	0	0	0	1.356	3.5131
		40	0	1.472	0	0	0	1.472	2.29632
		41	0	1.588	0	0	0	1.588	0.756919
		42	0	1.704	0	0	0	1.704	-1.17733
		43	0	1.82	0	0	0	1.82	-3.17049
		44	0	1.936	0	0	0	1.936	-5.22744
		45	0	0	2.05	0	0	2.05	-7.56011			-7.56011
		46	0	0	2.29	0	0	2.29	-4.63167			3.99404
		47	0	0	2.53	0	0	2.53	-2.44532
		48	0	0	2.77	0	0	2.77	-0.880367
		49	0	0	3.01	0	0	3.01	0.167928
		50	0	0	3.25	0	0	3.25	0.791035
		51	0	0	3.49	0	0	3.49	1.06882
		52	0	0	3.73	0	0	3.73	1.0707
		53	0	0	3.97	0	0	3.97	0.856573
		54	0	0	4.21	0	0	4.21	0.477664
		55	0	0	4.45	0	0	4.45	-0.0226105
		56	0	0	4.69	0	0	4.69	-0.607813
		57	0	0	4.93	0	0	4.93	-1.24961
		58	0	0	5.17	0	0	5.17	-1.93586
		59	0	0	5.41	0	0	5.41	-2.62552
		60	0	0	5.65	0	0	5.65	-3.30968
		61	0	0	5.89	0	0	5.89	-3.72604
		62	0	0	6.13	0	0	6.13	-3.82503
		63	0	0	6.37	0	0	6.37	-3.69497
		64	0	0	6.61	0	0	6.61	-3.50506
		65	0	0	6.85	0	0	6.85	-3.26498
		66	0	0	7.09	0	0	7.09	-2.97772
		67	0	0	7.33	0	0	7.33	-2.64053
		68	0	0	7.57	0	0	7.57	-2.257
		69	0	0	7.81	0	0	7.81	-1.83386
		70	0	0	8.05	0	0	8.05	-1.38429
		71	0	0	8.29	0	0	8.29	-0.915545
		72	0	0	8.53	0	0	8.53	-0.442349
		73	0	0	8.77	0	0	8.77	0.0444896
		74	0	0	9.01	0	0	9.01	0.556913
		75	0	0	9.25	0	0	9.25	1.10395
		76	0	0	9.49	0	0	9.49	1.67458
		77	0	0	9.73	0	0	9.73	2.2424
		78	0	0	9.97	0	0	9.97	2.76761
		79	0	0	10.21	0	0	10.21	3.21994
		80	0	0	10.45	0	0	10.45	3.57713
		81	0	0	10.69	0	0	10.69	3.82169
		82	0	0	10.93	0	0	10.93	3.95663
		83	0	0	11.17	0	0	11.17	3.99404
		84	0	0	11.41	0	0	11.41	3.94745
		85	0	0	11.65	0	0	11.65	3.83429
		86	0	0	11.89	0	0	11.89	3.67619
		87	0	0	12.13	0	0	12.13	3.49741
		88	0	0	12.37	0	0	12.37	3.32442
		89	0	0	12.61	0	0	12.61	3.16701
		90	0	0	12.85	0	0	12.85	3.02831
		91	0	0	13.09	0	0	13.09	2.90476
		92	0	0	13.33	0	0	13.33	2.79069
		93	0	0	13.57	0	0	13.57	2.68013
		94	0	0	13.81	0	0	13.81	2.56753
		95	0	0	14.05	0	0	14.05	2.44557
		96	0	0	14.29	0	0	14.29	2.3082
		97	0	0	14.53	0	0	14.53	2.15201
		98	0	0	14.77	0	0	14.77	1.96896	2877.82
		99	0	0	15.01	0	0	15.01	1.74961	967.568
		100	0	0	15.25	0	0	15.25	1.48602	558.463
		101	0	0	15.49	0	0	15.49	1.17042	380.161
		102	0	0	15.73	0	0	15.73	0.803609	280.319
		103	0	0	15.97	0	0	15.97	0.385324	216.488	2824.91
		104	0	0	16.21	0	0	16.21	-0.0795172	172.163	1013.32
		105	0	0	0	16.4	0	16.4	-0.888379	138.858	593.153	-1.61321
		106	0	0	0	16.81	0	16.81	-0.422951	116.178	413.126	2.35957
		107	0	0	0	17.22	0	17.22	-0.0400536	98.2501	311.371
		108	0	0	0	17.63	0	17.63	0.262172	83.7224	245.958
		109	0	0	0	18.04	0	18.04	0.646054	71.7114	200.366
		110	0	0	0	18.45	0	18.45	0.321246	61.6153	166.773
		111	0	0	0	18.86	0	18.86	0.710518	53.0099	140.992
		112	0	0	0	19.27	0	19.27	1.06094	45.5878	120.582
		113	0	0	0	19.68	0	19.68	1.37833	39.1206	104.022
		114	0	0	0	20.09	0	20.09	1.65394	33.4352	90.3183
		115	0	0	0	20.5	0	20.5	1.89123	28.3978	78.7895
		116	0	0	0	20.91	0	20.91	2.08738	23.9038	68.956
		117	0	0	0	21.32	0	21.32	2.23283	19.8696	60.4697
		118	0	0	0	21.73	0	21.73	2.3264	16.2281	53.0713
		119	0	0	0	22.14	0	22.14	2.35957	12.9246	46.5643
		120	0	0	0	22.55	0	22.55	2.3336	9.91421	40.7967
		121	0	0	0	22.96	0	22.96	2.24908	7.15953	35.6493
		122	0	0	0	23.37	0	23.37	2.10799	4.6293	31.0271
		123	0	0	0	23.78	0	23.78	1.91434	2.29717	26.8537
		124	0	0	0	24.19	0	24.19	1.67172	0.140752	23.0667
		125	0	0	0	24.6	0	24.6	1.37946	-1.85909	19.6149
		126	0	0	0	25.01	0	25.01	1.04955	-3.71882	16.4556
		127	0	0	0	25.42	0	25.42	0.70976	-5.45265	13.5531
		128	0	0	0	25.83	0	25.83	0.523094	-7.07296	10.8774
		129	0	0	0	26.24	0	26.24	0.280026	-8.59054	8.40288
		130	0	0	0	26.65	0	26.65	-0.0229824	-10.0149	6.10766
		131	0	0	0	27.06	0	27.06	-0.389403	-11.3543	3.97295
		132	0	0	0	27.47	0	27.47	-0.825083	-12.6161	1.98248
		133	0	0	0	0	27.8	27.8	-1.61321	-14.0543	-0.165194	-9.24215
		134	0	0	0	0	28.56	28.56	-0.969967	-14.1208	-0.681597	0.884007
		135	0	0	0	0	29.32	29.32	-0.448856	-14.1837	-1.16632
		136	0	0	0	0	30.08	30.08	0.0728843	-14.2434	-1.62219
		137	0	0	0	0	30.84	30.84	0.557802	-14.3	-2.05171
		138	0	0	0	0	31.6	31.6	0.447339	-14.3539	-2.45709
		139	0	0	0	0	32.36	32.36	0.428806	-14.4051	-2.84033
		140	0	0	0	0	33.12	33.12	0.382991	-14.454	-3.20318
		141	0	0	0	0	33.88	33.88	0.2555	-14.5006	-3.54723
		142	0	0	0	0	34.64	34.64	0.0697503	-14.5451	-3.8739
		143	0	0	0	0	35.4	35.4	-0.153505	-14.5877	-4.18449
		144	0	0	0	0	36.16	36.16	-0.389793	-14.6284	-4.48014
		145	0	0	0	0	36.92	36.92	-0.618234	-14.6674	-4.7619
		146	0	0	0	0	37.68	37.68	-0.820172	-14.7048	-5.03075
		147	0	0	0	0	38.44	38.44	-0.983146	-14.7407	-5.28754
		148	0	0	0	0	39.2	39.2	-1.09986	-14.7752	-5.53306
		149	0	0	0	0	39.96	39.96	-0.8857	-14.8083	-5.76805
		150	0	0	0	0	40.72	40.72	-0.489692	-14.8402	-5.99317
		151	0	0	0	0	41.48	41.48	-0.117467	-14.8709	-6.20902
		152	0	0	0	0	42.24	42.24	0.218683	-14.9005	-6.41616
		153	0	0	0	0	43	43	0.503522	-14.929	-6.61512
		154	0	0	0	0	43.76	43.76	0.723127	-14.9565	-6.80637
		155	0	0	0	0	44.52	44.52	0.85809	-14.983	-6.99035
		156	0	0	0	0	45.28	45.28	0.884007	-15.0086	-7.16746
		157	0	0	0	0	46.04	46.04	0.769649	-15.0334	-7.33808
		158	0	0	0	0	46.8	46.8	0.46556	-15.0574	-7.50257
		159	0	0	0	0	47.56	47.56	-0.0487098	-15.0805	-7.66124
		160	0	0	0	0	48.32	48.32	0.103219	-15.103	-7.81441
		161	0	0	0	0	49.08	49.08	0.238163	-15.1247	-7.96234
		162	0	0	0	0	49.84	49.84	0.345646	-15.1457	-8.10532
		163	0	0	0	0	50.6	50.6	0.422952	-15.1661	-8.24357
		164	0	0	0	0	51.36	51.36	0.45917	-15.1859	-8.37734
		165	0	0	0	0	52.12	52.12	0.446826	-15.2052	-8.50683
		166	0	0	0	0	52.88	52.88	0.377798	-15.2238	-8.63225
		167	0	0	0	0	53.64	53.64	0.239517	-15.2419	-8.75378
		168	0	0	0	0	54.4	54.4	0.017139	-15.2595	-8.87162
		169	0	0	0	0	55.16	55.16	-0.307173	-15.2766	-8.98591
		170	0	0	0	0	55.92	55.92	-0.753092	-15.2933	-9.09682
		171	0	0	0	0	56.68	56.68	-1.35024	-15.3094	-9.2045
		172	0	0	0	0	57.44	57.44	-2.14057	-15.3252	-9.30908
		173	0	0	0	0	58.2	58.2	-3.18292	-15.3405	-9.4107
		174	0	0	0	0	58.96	58.96	-4.57315	-15.3555	-9.50948
		175	0	0	0	0	59.72	59.72	-6.47904	-15.37	-9.60555
		176	0	0	0	0	60.48	60.48	-9.24215	-15.3842	-9.699
		177	0	0	0	0	61.24	61.24		-15.398	-9.78994
		178	0	0	0	0	62	62		-15.4115	-9.87848
		179	0	0	0	0	62.76	62.76		-15.4246	-9.96471
		180	0	0	0	0	63.52	63.52		-15.4375	-10.0487
		181	0	0	0	0	64.28	64.28		-15.45	-10.1306
		182	0	0	0	0	65.04	65.04		-15.4622	-10.2104
		183	0	0	0	0	65.8	65.8		-15.4741	-10.2882
		184	0	0	0	0	66.56	66.56		-15.4858	-10.3641
		185	0	0	0	0	67.32	67.32		-15.4972	-10.4382
		186	0	0	0	0	68.08	68.08		-15.5083	-10.5105
		187	0	0	0	0	68.84	68.84		-15.5192	-10.5811
		188	0	0	0	0	69.6	69.6		-15.5299	-10.6501
		189	0	0	0	0	70.36	70.36		-15.5403	-10.7175
		190	0	0	0	0	71.12	71.12		-15.5505	-10.7833
		191	0	0	0	0	71.88	71.88		-15.5605	-10.8476
		192	0	0	0	0	72.64	72.64		-15.5702	-10.9105
		193	0	0	0	0	73.4	73.4		-15.5798	-10.972
		194	0	0	0	0	74.16	74.16		-15.5891	-11.0322
		195	0	0	0	0	74.92	74.92		-15.5983	-11.0911
		196	0	0	0	0	75.68	75.68		-15.6073	-11.1487
		197	0	0	0	0	76.44	76.44		-15.6161	-11.2051
		198	0	0	0	0	77.2	77.2		-15.6247	-11.2603
		199	0	0	0	0	77.96	77.96		-15.6332	-11.3144
		200	0	0	0	0	78.72	78.72		-15.6415	-11.3673
		201	0	0	0	0	79.48	79.48		-15.6496	-11.4192
		202	0	0	0	0	80.24	80.24		-15.6576	-11.4701
		203	0	0	0	0	81	81		-15.6654	-11.5199
		204	0	0	0	0	81.76	81.76		-15.6731	-11.5687
		205	0	0	0	0	82.52	82.52		-15.6806	-11.6166
		206	0	0	0	0	83.28	83.28		-15.688	-11.6636
		207	0	0	0	0	84.04	84.04		-15.6953	-11.7097
		208	0	0	0	0	84.8	84.8		-15.7024	-11.7549
		209	0	0	0	0	85.56	85.56		-15.7094	-11.7993
		210	0	0	0	0	86.32	86.32		-15.7163	-11.8428
		211	0	0	0	0	87.08	87.08		-15.7231	-11.8855
		212	0	0	0	0	87.84	87.84		-15.7297	-11.9275
		213	0	0	0	0	88.6	88.6		-15.7362	-11.9687
		214	0	0	0	0	89.36	89.36		-15.7426	-12.0091
		215	0	0	0	0	90.12	90.12		-15.7489	-12.0489
		216	0	0	0	0	90.88	90.88		-15.7551	-12.0879
		217	0	0	0	0	91.64	91.64		-15.7612	-12.1263
		218	0	0	0	0	92.4	92.4		-15.7672	-12.164
		219	0	0	0	0	93.16	93.16		-15.7731	-12.201
		220	0	0	0	0	93.92	93.92		-15.7789	-12.2374
		221	0	0	0	0	94.68	94.68		-15.7846	-12.2732
		222	0	0	0	0	95.44	95.44		-15.7902	-12.3084
		223	0	0	0	0	96.2	96.2		-15.7957	-12.343
		224	0	0	0	0	96.96	96.96		-15.8012	-12.3771
		225	0	0	0	0	97.72	97.72		-15.8065	-12.4106
		226	0	0	0	0	98.48	98.48		-15.8118	-12.4435
		227	0	0	0	0	99.24	99.24		-15.817	-12.476
		228	0	0	0	0	100	100		-15.8221	-12.5079
		229	0	0	0	0	100.76	100.76		-15.8271	-12.5393
		230	0	0	0	0	101.52	101.52		#DIV/0!	#DIV/0!

## Sheet: common data
	Common breakpoints (infant-child)
			Minimum	Breakpoint 0	Breakpoint 1	Breakpoint 2
	Height	cm	25	33	45	105
	Weight	kg	0.22	0.66	2.05	16.4
				gradient 0	gradient 1	gradient 2
				0.055	0.116	0.239
				kg/cm	kg/cm	kg/cm
	units conversion
	Height	inches	cm
		1	2.54

## Sheet: population median derived Ht-Wt
	INTERGROWTH Pre-Term: age-based 50th centile Length and 50th centile weight				WHO 45-110cm: Weight-for-recumbent length 50th centile				WHO 5-10yo: age-based 50th centile Length and 50th centile weight				CDC 2-20yo: age-based 50th centile Height and 50th centile Weight				Population Median 'reference': Minimim median weight at each height
	Female		Male		Female		Male		Female		Male		Female		Male		Unisex
	cm	kg	cm	kg	cm	kg	cm	kg	cm	kg	cm	kg	cm	kg	cm	kg	cm	kg
	21.4006	0.133738	22.0854	0.146503	45	2.4607	45	2.441	109.602	18.258	110.265	18.506	84.9756	12.055	86.4522	12.6708	22	0.150726
	23.6217	0.19669	24.3775	0.215463	45.5	2.5457	45.5	2.5244	110.126	18.433	110.801	18.68	85.3973	12.1346	86.8616	12.7415	23	0.174019
	25.7683	0.275902	26.5929	0.302236	46	2.6306	46	2.6077	110.645	18.607	111.334	18.856	86.2903	12.291	87.6525	12.881	24	0.204105
	27.8325	0.371874	28.7231	0.407368	46.5	2.7155	46.5	2.6913	111.16	18.781	111.864	19.034	87.1571	12.4447	88.4233	13.0184	25	0.239845
	29.8099	0.48453	30.7638	0.530777	47	2.8007	47	2.7755	111.67	18.954	112.39	19.213	87.996	12.5962	89.1755	13.1545	26	0.279014
	31.6987	0.613295	32.713	0.671833	47.5	2.8867	47.5	2.8609	112.175	19.128	112.911	19.394	88.8055	12.7462	89.9104	13.2899	27	0.322329
	33.4992	0.757193	34.5711	0.829466	48	2.9741	48	2.948	112.677	19.3	113.428	19.576	89.5848	12.8952	90.6291	13.4252	28	0.371681
	35.2131	0.914953	36.3398	1.00228	48.5	3.0636	48.5	3.0377	113.174	19.473	113.941	19.761	90.3334	13.0436	91.3324	13.5609	29	0.424113
	36.8429	1.0851	38.0217	1.18868	49	3.156	49	3.1308	113.667	19.646	114.45	19.947	91.0515	13.1918	92.0213	13.6974	30	0.484588
	38.392	1.26606	39.6204	1.38691	49.5	3.252	49.5	3.2276	114.156	19.818	114.955	20.134	91.7396	13.3402	92.6964	13.8351	31	0.547872
	39.864	1.45621	41.1395	1.5952	50	3.3518	50	3.3278	114.642	19.991	115.455	20.324	92.3985	13.4891	93.3585	13.9742	32	0.620236
	41.2629	1.65394	42.5832	1.8118	50.5	3.4557	50.5	3.4311	115.124	20.164	115.951	20.514	93.0294	13.6388	94.0082	14.115	33	0.696179
	42.5927	1.8577	43.9556	2.03502	51	3.5636	51	3.5376	115.604	20.338	116.443	20.705	93.6338	13.7894	94.6464	14.2578	34	0.781015
	43.8574	2.06604	45.2607	2.26325	51.5	3.6754	51.5	3.6477	116.081	20.512	116.932	20.898	94.2134	13.9411	95.2736	14.4026	35	0.871373
	45.0608	2.27762	46.5026	2.49501	52	3.7911	52	3.762	116.557	20.688	117.42	21.092	94.7964	14.0941	95.9147	14.5496	36	0.969083
	46.2067	2.4912	47.6852	2.72898	52.5	3.9105	52.5	3.8814	117.031	20.866	117.905	21.287	95.3739	14.2484	96.5473	14.6989	37	1.07545
	47.2988	2.70568	48.8122	2.96393	53	4.0332	53	4.006	117.504	21.046	118.388	21.483	95.9469	14.4043	97.1719	14.8505	38	1.18627
	48.3404	2.92008	49.8872	3.19879	53.5	4.1591	53.5	4.1354	117.977	21.227	118.87	21.681	96.5165	14.5617	97.789	15.0045	39	1.30998
	49.3349	3.13354	50.9135	3.43263	54	4.2875	54	4.2693	118.449	21.411	119.351	21.88	97.0834	14.7206	98.399	15.1608	40	1.43896
	50.2853	3.34532	51.8943	3.66462	54.5	4.4179	54.5	4.4066	118.921	21.598	119.83	22.08	97.6485	14.8812	99.0025	15.3194	41	1.57607
	51.1944	3.55478	52.8324	3.89408	55	4.5498	55	4.5467	119.393	21.787	120.308	22.281	98.2125	15.0434	99.6	15.4803	42	1.7243
	52.0649	3.76137	53.7309	4.12039	55.5	4.6827	55.5	4.6892	119.865	21.98	120.785	22.484	98.7759	15.2072	100.192	15.6434	43	1.87959
	52.8994	3.96465	54.592	4.34307	56	4.8162	56	4.8338	120.337	22.175	121.26	22.687	99.3394	15.3726	100.778	15.8087	44	2.04279
	53.7002	4.16425	55.4185	4.56172	56.5	4.95	56.5	4.9796	120.81	22.374	121.734	22.892	99.9033	15.5396	101.36	15.9761	45	2.21766
	54.4695	4.35985	56.2123	4.77599	57	5.0837	57	5.1259	121.284	22.576	122.205	23.097	100.468	15.7082	101.937	16.1455	46	2.40122
	55.2092	4.55123	56.9758	4.98563	57.5	5.2173	57.5	5.2721	121.759	22.782	122.675	23.303	101.034	15.8782	102.51	16.3168	47	2.59342
	55.9214	4.73819	57.7107	5.19044	58	5.3507	58	5.418	122.234	22.99	123.143	23.51	101.601	16.0498	103.08	16.4899	48	2.7946
	56.6077	4.92061	58.419	5.39027	58.5	5.4834	58.5	5.5632	122.71	23.202	123.609	23.718	102.17	16.2228	103.646	16.6647	49	3.00495
	57.2698	5.09839	59.1023	5.58502	59	5.6151	59	5.7074	123.187	23.418	124.074	23.927	102.741	16.3971	104.209	16.8411	50	3.22449
	57.9092	5.27147	59.7621	5.77463	59.5	5.7454	59.5	5.8501	123.665	23.637	124.536	24.137	103.313	16.5729	104.769	17.019	51	3.45309
	58.5273	5.43984	60.4	5.95906	60	5.8742	60	5.9907	124.144	23.859	124.996	24.348	103.887	16.7499	105.326	17.1984	52	3.69049
	59.1255	5.60348	61.0173	6.13832	60.5	6.0014	60.5	6.1284	124.623	24.085	125.454	24.56	104.463	16.9283	105.881	17.3791	53	3.93628
	59.7049	5.76243	61.6153	6.31245	61	6.127	61	6.2632	125.104	24.315	125.91	24.772	105.041	17.1078	106.434	17.561	54	4.18999
	60.2667	5.91673	62.1951	6.48147	61.5	6.2511	61.5	6.3954	125.587	24.548	126.364	24.986	105.621	17.2886	106.986	17.744	55	4.45101
	60.812	6.06643	62.7578	6.64546	62	6.3738	62	6.5251	126.071	24.785	126.816	25.2	106.203	17.4705	107.535	17.9281	56	4.71868
	61.3417	6.21161	63.3045	6.8045	62.5	6.4948	62.5	6.6527	126.556	25.026	127.265	25.416	106.786	17.6536	108.083	18.1132	57	4.99239
	61.8568	6.35235	63.8361	6.95867	63	6.6144	63	6.7786	127.042	25.271	127.713	25.633	107.371	17.8378	108.63	18.2991	58	5.27206
	62.3581	6.48874	64.3534	7.10808	63.5	6.7328	63.5	6.9028	127.53	25.52	128.159	25.851	107.957	18.0231	109.175	18.4859	59	5.55587
	62.8465	6.62087	64.8574	7.25282	64	6.8501	64	7.0255	128.02	25.772	128.603	26.071	108.544	18.2096	109.72	18.6735	60	5.8434
	63.3226	6.74885	65.3488	7.39301	64.5	6.9662	64.5	7.1467	128.511	26.028	129.047	26.291	109.132	18.3971	110.263	18.8618	61	6.11796
	63.7872	6.87278	65.8283	7.52877	65	7.0812	65	7.2666	129.004	26.288	129.489	26.513	109.72	18.5857	110.806	19.0508	62	6.3738
	64.241	6.99277	66.2965	7.66022	65.5	7.195	65.5	7.3854	129.498	26.552	129.93	26.736	110.309	18.7754	111.348	19.2404	63	6.6144
	64.6845	7.10893	66.7542	7.78746	66	7.3076	66	7.5034	129.993	26.819	130.37	26.96	110.898	18.9663	111.889	19.4306	64	6.8501
	65.1183	7.22137	67.2019	7.91064	66.5	7.4189	66.5	7.6206	130.49	27.09	130.81	27.186	111.488	19.1583	112.43	19.6214	65	7.0812
	65.5429	7.3302	67.6401	8.02985	67	7.5288	67	7.737	130.989	27.364	131.25	27.414	112.076	19.3515	112.97	19.8127	66	7.3076
	65.9589	7.43553	68.0694	8.14524	67.5	7.6375	67.5	7.8526	131.49	27.641	131.688	27.643	112.665	19.5459	113.509	20.0046	67	7.5288
	66.3668	7.53747	68.4903	8.25691	68	7.7448	68	7.9674	131.991	27.921	132.127	27.875	113.252	19.7415	114.048	20.197	68	7.7448
	66.7669	7.63612	68.9032	8.36498	68.5	7.8509	68.5	8.0816	132.494	28.204	132.565	28.109	113.838	19.9384	114.586	20.39	69	7.9559
	67.1597	7.7316	69.3086	8.46956	69	7.9559	69	8.1955	132.999	28.49	133.003	28.346	114.423	20.1367	115.124	20.5836	70	8.163
	67.5455	7.824	69.7068	8.57078	69.5	8.0599	69.5	8.3092	133.505	28.779	133.44	28.585	115.005	20.3364	115.661	20.7777	71	8.3666
	67.9248	7.91342	70.0983	8.66875	70	8.163	70	8.4227	134.012	29.071	133.877	28.828	115.586	20.5375	116.197	20.9724	72	8.5679
	68.2979	7.99997	70.4833	8.76356	70.5	8.2651	70.5	8.5358	134.52	29.366	134.313	29.073	116.165	20.7401	116.733	21.1678	73	8.7661
	68.6651	8.08375	70.8622	8.85533	71	8.3666	71	8.648	135.03	29.665	134.748	29.322	116.741	20.9444	117.268	21.3638	74	8.9601
	69.0268	8.16484	71.2354	8.94416	71.5	8.4676	71.5	8.7594	135.541	29.966	135.183	29.574	117.314	21.1503	117.802	21.5606	75	9.149
	69.3831	8.24333	71.6032	9.03015	72	8.5679	72	8.8697	136.053	30.272	135.617	29.829	117.883	21.358	118.335	21.7581	76	9.3337
	69.7344	8.31932	71.9657	9.11339	72.5	8.6674	72.5	8.9788	136.567	30.58	136.05	30.088	118.45	21.5675	118.867	21.9565	77	9.5166
	70.0809	8.3929	72.3233	9.19399	73	8.7661	73	9.0865	137.082	30.893	136.483	30.35	119.012	21.7789	119.398	22.1557	78	9.7015
	70.4229	8.46413	72.6763	9.27202	73.5	8.8638	73.5	9.1927	137.599	31.21	136.915	30.616	119.571	21.9923	119.927	22.3558	79	9.8915
					74	8.9601	74	9.2974	138.117	31.532	137.347	30.885	120.125	22.2079	120.455	22.557	80	10.0891
					74.5	9.0552	74.5	9.401	138.636	31.858	137.78	31.159	120.675	22.4256	120.982	22.7593	81	10.2965
					75	9.149	75	9.5032					121.221	22.6456	121.507	22.9627	82	10.514
					75.5	9.2418	75.5	9.6041					121.762	22.868	122.031	23.1674	83	10.741
					76	9.3337	76	9.7033					122.297	23.0929	122.552	23.3734	84	10.9767
					76.5	9.4252	76.5	9.8007					122.828	23.3204	123.071	23.5809	85	11.2198
					77	9.5166	77	9.8963					123.353	23.5505	123.589	23.7898	86	11.4684
					77.5	9.6086	77.5	9.9902					123.873	23.7834	124.103	24.0003	87	11.7201
					78	9.7015	78	10.0827					124.387	24.0192	124.616	24.2125	88	11.972
					78.5	9.7957	78.5	10.1741					124.896	24.2579	125.126	24.4265	89	12.2229
					79	9.8915	79	10.2649					125.398	24.4996	125.633	24.6423	90	12.4723
					79.5	9.9892	79.5	10.3558					125.896	24.7445	126.137	24.8601	91	12.7205
					80	10.0891	80	10.4475					126.387	24.9926	126.639	25.0799	92	12.9681
					80.5	10.1916	80.5	10.5405					126.872	25.244	127.137	25.3019	93	13.2158
					81	10.2965	81	10.6352					127.352	25.4988	127.632	25.5261	94	13.4643
					81.5	10.4041	81.5	10.7322					127.826	25.757	128.124	25.7526	95	13.7146
					82	10.514	82	10.8321					128.295	26.0187	128.612	25.9815	96	13.9676
					82.5	10.6263	82.5	10.935					128.758	26.284	129.097	26.2128	97	14.2239
					83	10.741	83	11.0415					129.215	26.553	129.578	26.4468	98	14.4848
					83.5	10.8578	83.5	11.1516					129.667	26.8256	130.055	26.6834	99	14.7519
					84	10.9767	84	11.2651					130.115	27.1019	130.529	26.9227	100	15.0267
					84.5	11.0974	84.5	11.3817					130.557	27.382	130.998	27.1649	101	15.3108
					85	11.2198	85	11.5007					130.995	27.6659	131.464	27.4099	102	15.6046
					85.5	11.3435	85.5	11.6218					131.429	27.9536	131.926	27.658	103	15.9087
					86	11.4684	86	11.7444					131.859	28.2452	132.384	27.909	104	16.2229
					86.5	11.594	86.5	11.8678					132.286	28.5406	132.838	28.1632	105	16.547
					87	11.7201	87	11.9916					132.709	28.8398	133.288	28.4206	106	16.8814
					87.5	11.8461	87.5	12.1152					133.13	29.1429	133.734	28.6813	107	17.2269
					88	11.972	88	12.2382					133.549	29.4498	134.177	28.9453	108	17.5839
					88.5	12.0976	88.5	12.3603					133.967	29.7605	134.615	29.2127	109	17.9242
					89	12.2229	89	12.4815					134.383	30.0749	135.05	29.4836	110	18.3909
					89.5	12.3477	89.5	12.6017					134.799	30.3931	135.482	29.758	111	18.7269
					90	12.4723	90	12.7209					135.216	30.7149	135.91	30.036	112	19.0677
					90.5	12.5965	90.5	12.8392					135.634	31.0403	136.334	30.3177	113	19.4124
					91	12.7205	91	12.9569					136.054	31.3693	136.756	30.6031	114	19.7631
					91.5	12.8443	91.5	13.0742					136.477	31.7017	137.174	30.8923	115	20.1195
					92	12.9681	92	13.191					136.903	32.0374	137.59	31.1853	116	20.4825
					92.5	13.092	92.5	13.3075					137.333	32.3765	138.003	31.4823	117	20.8544
					93	13.2158	93	13.4239					137.769	32.7187	138.414	31.7831	118	21.236
					93.5	13.3399	93.5	13.5404					138.211	33.0639	138.823	32.088	119	21.6296
					94	13.4643	94	13.6572					138.66	33.4121	139.231	32.3969	120	22.0358
					94.5	13.5892	94.5	13.7746					139.117	33.763	139.637	32.7099	121	22.455
					95	13.7146	95	13.8928					139.583	34.1166	140.043	33.027	122	22.8875
					95.5	13.8408	95.5	14.012					140.058	34.4727	140.448	33.3484	123	23.3333
					96	13.9676	96	14.1325					140.543	34.8312	140.853	33.6739	124	23.7923
					96.5	14.0953	96.5	14.2544					141.04	35.1918	141.258	34.0036	125	24.2653
					97	14.2239	97	14.3782					141.547	35.5544	141.665	34.3377	126	24.7502
					97.5	14.3537	97.5	14.5038					142.066	35.9188	142.072	34.676	127	25.2409
					98	14.4848	98	14.6316					142.597	36.2849	142.482	35.0186	128	25.6956
					98.5	14.6174	98.5	14.7614					143.14	36.6524	142.895	35.3656	129	26.1667
					99	14.7519	99	14.8934					143.695	37.0211	143.311	35.7169	130	26.6561
					99.5	14.8882	99.5	15.0275					144.261	37.3909	143.73	36.0726	131	27.1658
					100	15.0267	100	15.1637					144.838	37.7615	144.155	36.4327	132	27.6985
					100.5	15.1676	100.5	15.3018					145.424	38.1327	144.584	36.797	133	28.2558
					101	15.3108	101	15.4419					146.019	38.5043	145.019	37.1658	134	28.8397
					101.5	15.4564	101.5	15.5838					146.622	38.876	145.461	37.5388	135	29.4522
					102	15.6046	102	15.7276					147.23	39.2478	145.91	37.9162	136	30.0581
					102.5	15.7553	102.5	15.8732					147.842	39.6191	146.367	38.2978	137	30.6689
					103	15.9087	103	16.0206					148.457	39.99	146.832	38.6836	138	31.4593
					103.5	16.0645	103.5	16.1697					149.071	40.3601	147.307	39.0736	139	32.2218
					104	16.2229	104	16.3204					149.684	40.7292	147.791	39.4678	140	32.9936
					104.5	16.3837	104.5	16.4728					150.292	41.097	148.286	39.866	141	33.7937
					105	16.547	105	16.6268					150.894	41.4634	148.792	40.2683	142	34.6159
					105.5	16.7129	105.5	16.7826					151.487	41.828	149.309	40.6744	143	35.4544
					106	16.8814	106	16.9401					152.069	42.1906	149.838	41.0844	144	36.3015
					106.5	17.0527	106.5	17.0995					152.638	42.5511	150.378	41.4982	145	37.1497
					107	17.2269	107	17.2607					153.193	42.9091	150.931	41.9156	146	37.9916
					107.5	17.4039	107.5	17.4237					153.732	43.2644	151.496	42.3364	147	38.8217
					108	17.5839	108	17.5885					154.253	43.6168	152.073	42.7607	148	39.6359
					108.5	17.7668	108.5	17.7553					154.756	43.9661	152.662	43.1883	149	40.3171
					109	17.9526	109	17.9242					155.238	44.312	153.263	43.619	150	40.9204
					109.5	18.1412	109.5	18.0954					155.701	44.6544	153.874	44.0526	151	41.5288
					110	18.3324	110	18.2689					156.143	44.9929	154.495	44.489	152	42.1478
													156.564	45.3274	155.125	44.9281	153	42.7846
													156.964	45.6578	155.764	45.3696	154	43.4458
													157.344	45.9837	156.41	45.8134	155	44.1412
													157.702	46.305	157.061	46.2592	156	44.8832
													158.041	46.6215	157.717	46.7068	157	45.6884
													158.36	46.9331	158.375	47.1561	158	46.5831
													158.661	47.2396	159.034	47.6067	159	47.5832
													158.943	47.5408	159.693	48.0585	160	48.2702
													159.208	47.8366	160.349	48.5111	161	48.9634
													159.456	48.1268	161.001	48.9644	162	49.6683
													159.688	48.4114	161.648	49.4181	163	50.3869
													159.906	48.6902	162.286	49.8719	164	51.1252
													160.109	48.9631	162.916	50.3255	165	51.8882
													160.3	49.2299	163.535	50.7786	166	52.681
													160.478	49.4907	164.142	51.231	167	53.5118
													160.644	49.7454	164.735	51.6823	168	54.3907
													160.799	49.9939	165.314	52.1323	169	55.33
													160.945	50.2362	165.877	52.5806	170	56.3443
													161.081	50.4722	166.424	53.027	171	57.4558
													161.208	50.702	166.953	53.4711	172	58.6964
													161.327	50.9254	167.464	53.9126	173	60.1134
													161.438	51.1426	167.957	54.3513	174	61.7855
													161.542	51.3535	168.431	54.7868	175	63.8573
													161.64	51.5583	168.887	55.2188	176	66.6389
													161.732	51.7568	169.323	55.647
													161.817	51.9493	169.74	56.0712
													161.898	52.1357	170.139	56.491
													161.974	52.3162	170.519	56.9061
													162.045	52.4908	170.881	57.3163
													162.112	52.6597	171.226	57.7214
													162.175	52.823	171.553	58.121
													162.235	52.9808	171.863	58.5149
													162.291	53.1333	172.156	58.9029
													162.344	53.2806	172.434	59.2848
													162.394	53.4228	172.697	59.6603
													162.441	53.5603	172.946	60.0293
													162.486	53.6931	173.18	60.3916
													162.529	53.8214	173.401	60.747
													162.569	53.9454	173.61	61.0954
													162.607	54.0654	173.807	61.4366
													162.643	54.1816	173.992	61.7706
													162.678	54.2941	174.167	62.0972
													162.711	54.4032	174.331	62.4164
													162.742	54.5092	174.485	62.7281
													162.772	54.6122	174.631	63.0323
													162.8	54.7126	174.768	63.3289
													162.827	54.8104	174.897	63.618
													162.853	54.9061	175.018	63.8996
													162.878	54.9998	175.132	64.1737
													162.901	55.0917	175.24	64.4403
													162.924	55.1822	175.341	64.6996
													162.945	55.2713	175.436	64.9517
													162.966	55.3595	175.526	65.1965
													162.986	55.4469	175.61	65.4344
													163.005	55.5336	175.69	65.6654
													163.023	55.62	175.765	65.8897
													163.04	55.7062	175.836	66.1075
													163.057	55.7925	175.903	66.319
													163.073	55.8789	175.966	66.5244
													163.088	55.9657	176.025	66.7239
													163.103	56.053	176.082	66.9178
													163.117	56.141	176.135	67.1064
													163.131	56.2297	176.185	67.2899
													163.144	56.3192	176.233	67.4686
													163.156	56.4096	176.278	67.6428
													163.169	56.501	176.32	67.8128
													163.18	56.5932	176.361	67.9788
													163.191	56.6863	176.399	68.1411
													163.202	56.7803	176.435	68.3
													163.213	56.8749	176.47	68.4558
													163.223	56.9701	176.502	68.6087
													163.232	57.0656	176.534	68.7589
													163.242	57.1613	176.563	68.9065
													163.25	57.2568	176.591	69.0518
													163.259	57.3518	176.618	69.1947
													163.267	57.4458	176.643	69.3353
													163.275	57.5384	176.668	69.4735
													163.283	57.6291	176.691	69.6093
													163.29	57.7173	176.713	69.7423
													163.298	57.8023	176.734	69.8722
													163.304	57.8833	176.754	69.9987
													163.311	57.9597	176.773	70.121
													163.317	58.0304	176.791	70.2386
													163.324	58.0945	176.809	70.3504
													163.33	58.151	176.826	70.4555
													163.335	58.1988	176.841	70.5525
													163.338	58.219	176.849	70.5976
